# Supplementary material for: Isolation and Characterization of Vibrio kanaloae as a Major Pathogen Associated with Mass Mortalities of Ark Clam, Scapharca broughtonii, in Cold Season
Source: Microorganisms. 2021 Oct 16;9(10):2161. doi: 10.3390/microorganisms9102161 (PMC8541523; doi:10.3390/microorganisms9102161)
Supplement: Supplementary file 1 [file microorganisms-09-02161-s001.zip]

Archive with 1 entries (1 files):
- microorganisms-1389494.supplementary.pdf
